# Supplementary material for: Prediction of global omicron pandemic using ARIMA, MLR, and Prophet models
Source: Sci Rep. 2022 Oct 28;12:18138. doi: 10.1038/s41598-022-23154-4 (PMC9614203; doi:10.1038/s41598-022-23154-4)
Supplement: Supplementary file 1 — Supplementary Information. [file 41598_2022_23154_MOESM1_ESM.xlsx]

## Sheet: COVID19data
Date	Cases
2021-11-01	342252
2021-11-02	332100
2021-11-03	491188
2021-11-04	496043
2021-11-05	520561
2021-11-06	505021
2021-11-07	460743
2021-11-08	361562
2021-11-09	378329
2021-11-10	558702
2021-11-11	546242
2021-11-12	539478
2021-11-13	505778
2021-11-14	518463
2021-11-15	416297
2021-11-16	410540
2021-11-17	610184
2021-11-18	591833
2021-11-19	602090
2021-11-20	616931
2021-11-21	545880
2021-11-22	430657
2021-11-23	451817
2021-11-24	718398
2021-11-25	640943
2021-11-26	662860
2021-11-27	588784
2021-11-28	529946
2021-11-29	449229
2021-11-30	468124
2021-12-01	626086
2021-12-02	675021
2021-12-03	699445
2021-12-04	685667
2021-12-05	618993
2021-12-06	482214
2021-12-07	455178
2021-12-08	731177
2021-12-09	693552
2021-12-10	663719
2021-12-11	663985
2021-12-12	603937
2021-12-13	481139
2021-12-14	451491
2021-12-15	740698
2021-12-16	705772
2021-12-17	745468
2021-12-18	719113
2021-12-19	688973
2021-12-20	518303
2021-12-21	538285
2021-12-22	870286
2021-12-23	886342
2021-12-24	962535
2021-12-25	994152
2021-12-26	907396
2021-12-27	605646
2021-12-28	761100
2021-12-29	1505200
2021-12-30	1578200
2021-12-31	1777290
2022-01-01	1927135
2022-01-02	1686187
2022-01-03	1076793
2022-01-04	1319467
2022-01-05	2590152
2022-01-06	2655312
2022-01-07	2647331
2022-01-08	2632617
2022-01-09	2793381
2022-01-10	2192625
2022-01-11	1972381
2022-01-12	3535743
2022-01-13	3194847
2022-01-14	3207778
2022-01-15	3238147
2022-01-16	3173416
2022-01-17	2369851
2022-01-18	2136622
2022-01-19	3618362
2022-01-20	3778798
2022-01-21	3766879
2022-01-22	3685829
2022-01-23	3445048
2022-01-24	2565856
2022-01-25	2355096
2022-01-26	4068855
2022-01-27	3604315
2022-01-28	3435654
2022-01-29	3469041
2022-01-30	2740803
2022-01-31	2657167
2022-02-01	2202537
2022-02-02	3451055
2022-02-03	3148057
2022-02-04	3071656
2022-02-05	2999908
2022-02-06	2468791
2022-02-07	2074172
2022-02-08	1835896
2022-02-09	2975048
2022-02-10	2580263
2022-02-11	2473605
2022-02-12	2319397
2022-02-13	1965053
2022-02-14	1568404
2022-02-15	1524471
2022-02-16	2108250
2022-02-17	2023138
